# Supplementary material for: Chronic Training Induces Metabolic and Proteomic Response in Male and Female Basketball Players: Salivary Modifications during In-Season Training Programs
Source: Healthcare (Basel). 2023 Jan 12;11(2):241. doi: 10.3390/healthcare11020241 (PMC9858989; doi:10.3390/healthcare11020241)
Supplement: Supplementary file 1 [file healthcare-11-00241-s001.zip]

Archive with 1 entries (1 files):
- healthcare-2111684-supplementary.pdf
